# Supplementary material for: Preparation of Water-in-Oil Nanoemulsions Loaded with Phenolic-Rich Olive Cake Extract Using Response Surface Methodology Approach
Source: Foods. 2022 Jan 20;11(3):279. doi: 10.3390/foods11030279 (PMC8834604; doi:10.3390/foods11030279)
Supplement: Supplementary file 1 [file foods-11-00279-s001.zip]

Archive with 1 entries (1 files):
- foods-1533448-supplementary.pdf
